# Supplementary material for: Transcriptional basis of the acclimation to high environmental temperature at the olfactory receptor organs of Drosophila melanogaster
Source: BMC Genomics. 2013 Apr 17;14:259. doi: 10.1186/1471-2164-14-259 (PMC3653700; doi:10.1186/1471-2164-14-259)
Supplement: Additional file 1: Table S1 — Table listing the 80 genes that showed the greatest changes in expression in response to heat (10% of the genes that change significantly at P < 0.001), either increasing (black) or decreasing (blue). In both cases the fold change correspond to the ratio of the more abundant to the less abundant group, with or without heat treatment. [file 1471-2164-14-259-S1.xls]

## Sheet: Sheet1
Parametric p-value	Fold-change	-LOG10(p-value)	LOG2(fold-change)	Probe set	Gene symbol	Gene description	Gene Ontology Group*	Gene Ontology Biological Process	Gene Ontology Molecular Function	Gene Ontology Cellular Component
6.03e-05	32.5381	4.21968	5.02406	1629061_s_at	Hsp67Bb	Heat shock gene 67Bb	Response to heat	response to heat	NA	NA
2e-07	15.1606	6.69897	-3.92225	1641698_at	CG6429	CG6429	Metabolic process	metabolism process	hydrolase activity, acting on glycosyl bonds	NA
0.0002013	10.9054	3.69616	3.44698	1639571_s_at	Hsp70Ab	Heat-shock-protein-70Ab	Response to heat	response to heat, heat shock-mediated polytene chromosome puffing, response to hypoxia	nucleotide binding, ATP binding	microtubule associated complex
7.4e-06	10.8825	5.13077	-3.44394	1630761_at	CG11854	CG11854	NO	NA	NA	NA
8.13e-05	8.97647	4.08991	3.16615	1630487_s_at	Hsp67Bb	Heat shock gene 67Bb	Response to heat	response to heat	NA	NA
2.15e-05	8.02256	4.66756	3.00406	1623238_at	CG5618	CG5618	Proteolysis	carboxylic acid metabolic process, proteolysis	catalytic activity, sulfinoalanine decarboxylase activity, dipeptidyl-peptidase activity, lyase activity, carboxy-lyase activity, pyridoxal phosphate binding	cytoplasm
0.0002566	7.90928	3.59074	2.98355	1638276_at	Obp56e	Odorant-binding protein 56e	Sensory perception of chemical stimulus	multicellular organism reproduction, sensory perception of chemical stimulus	odorant binding	extracellular space
0.0001199	7.56623	3.92118	-2.91957	1633834_at	CG9701	CG9701	Metabolic process	carbohydrate metabolic process	hydrolase activity, hydrolyzing O-glycosyl compounds, cation binding	NA
0.0001915	6.71906	3.71783	2.74826	1626641_s_at	glob1	globin 1	Transport	oxygen transport	oxygen transporter activity, iron ion binding, oxygen binding, heme binding, metal ion binding	NA
0.0001322	6.54387	3.87877	-2.71014	1637067_at	CG6074	CG6074	Metabolic process	one-carbon metabolic process	carbonate dehydratase activity, zinc ion binding, lyase activity, metal ion binding	NA
0.0003412	6.42349	3.46699	2.68336	1635044_at	Hsp26	Heat shock protein 26	Response to heat	response to heat, determination of adult lifespan	protein binding	microtubule associated complex
1.2e-06	6.36283	5.92082	-2.66967	1630289_at	CG6435	CG6435	Metabolic process	metabolism process	lysozyme activity, hydrolase activity, acting on glycosyl bonds	NA
5.19e-05	6.08987	4.28483	-2.60641	1629147_at	mRpL37	mitochondrial ribosomal protein L37	NO	NA	NA	NA
2.66e-05	6.06755	4.57512	2.60111	1641055_at	Hsp23	Heat shock protein 23	Response to heat	response to heat, response to hypoxia	actin binding, protein binding	microtubule associated complex
1e-07	5.87254	7	2.55398	1629619_at	sage	salivary gland-expressed bHLH	Regulation of transcription	regulation of transcription, DNA-dependent, positive regulation of transcription from RNA polymerase II promoter	nucleotide binding, sequence-specific DNA binding transcription factor activity, aminoacyl-tRNA ligase activity, tryptophan-tRNA ligase activity, ATP binding, ligase activity	nucleus, cytoplasm
5.99e-05	5.84038	4.22257	2.54606	1634662_at	Cyp313a1	Cyp313a1	Oxidation-reduction process	insecticide metabolic process, oxidation-reduction process	monooxygenase activity, oxidoreductase activity, acting on paired donors, with incorporation or reduction of molecular oxyge, iron ion binding, heme binding, electron carrier activity	endoplasmic reticulum, endoplasmic reticulum membrane, microsome, membrane
4.26e-05	5.83139	4.37059	2.54384	1632087_at	CG9928	CG9928	NO	NA	NA	NA
6.73e-05	5.21737	4.17198	2.38332	1641245_a_at	CG40115	NA	NO	NA	NA	NA
5.4e-06	5.18132	5.26761	-2.37332	1638324_s_at	CG6921	CG6921	Cytokinesis	cytokinesis, actomyosin contractile ring assembly, spindle assembly, cytokinesis after meiosis II, cytokinesis after meiosis I, male meiosis cytokinesis, meiotic spindle organization	NA	integral to membrane
3e-07	5.09891	6.52288	2.35019	1640532_at	CG30356	CG30356	NO	NA	DNA binding	NA
9e-07	5.05727	6.04576	2.33836	1628834_a_at	SelD	selenide,water dikinase	Metabolic process	imaginal disc development, selenocysteine biosynthetic process, cell proliferation, glutamine metabolic process, negative regulation of reactive oxygen species metabolic process, mitochondrion organization, positive regulation of cell proliferation, neurogenesis	nucleotide binding, transferase activity, catalytic activity,kinase activity, ATP binding, selenide, water dikinase activity	NA
8e-07	4.91702	6.09691	2.29778	1638374_at	Obp19b	Odorant-binding protein 19b	sensory perception of chemical stimulus	sensory perception of chemical stimulus	odorant binding	extracellular region
0.0003106	4.82782	3.5078	2.27137	1629583_at	CG43095	NA	NO	NA	NA	NA
1.2e-06	4.69955	5.92082	-2.23252	1632636_at	CG2145	CG2145	Bond hydrolysis	nucleic acid phosphodiester bond hydrolysis	RNA binding, hydrolase activity, acting on ester bonds, metal ion binding, serine-type peptidase activity, nuclease activity, endonuclease activity, endoribonuclease activity	extracellular region
2.07e-05	4.16209	4.68403	-2.05731	1636292_at	Cyp313a4	Cyp313a4	Oxidation-reduction process	oxidation-reduction process	monooxygenase activity, iron ion binding, electron carrier activity, oxidoreductase activity, acting on paired donors, with incorporation or reduction of molecular oxygen, heme binding, metal ion binding	endoplasmic reticulum, microsome, membrane, endoplasmic reticulum membrane
4.7e-06	4.16165	5.3279	-2.05716	1640991_at	CG32091	CG32091	Transport	transport	nucleotide binding, transporter activity, ATP binding, hydrolase activity, nucleoside-triphosphatase activity, ATPase activity, coupled to transmembrane movement of substances	membrane, integral to membrane, ATP-binding cassette (ABC) transporter complex
1.08e-05	4.15267	4.96658	2.05404	1641428_at	Cyp9c1	Cytochrome P450-9c1	Oxidation-reduction process	oxidation-reduction process	monooxygenase activity, metal ion binding, heme binding, electron carrier activity, iron ion binding, oxidoreductase activity, acting on paired donors, with incorporation or reduction of molecular oxygen	endoplasmic reticulum, membrane, microsome, endoplasmic reticulum membrane
1.45e-05	4.14777	4.83863	2.05233	1634167_a_at	sage	salivary gland-expressed bHLH	Regulation of transcription	regulation of transcription, DNA-dependent, positive regulation of transcription from RNA polymerase II promoter	sequence-specific DNA binding transcription factor activity	nucleus
3.16e-05	3.92978	4.50031	-1.97445	1627645_at	CG9427	CG9427	NO	NA	NA	NA
1e-07	3.85616	7	1.94716	1638872_at	Hsp68	Heat shock protein 68	Response to heat	response to heat, protein holding, determination of adult lifespan, response to methotrexate, neurogenesis	nucleotide binding, ATP binding, unfolded protein binding	mitochondrion, lipid particle, microtubule associated complex
6e-07	3.69014	6.22185	1.88368	1637300_at	CG8229	NA	NO	NA	NA	ELL-EAF complex
4.54e-05	3.6675	4.34294	1.8748	1634958_at	CG9455	CG9455	NO	NA	serine-type endopeptidase inhibitor activity	NA
1.2e-05	3.65277	4.92082	1.86899	1633684_at	CG32444	CG32444	Metabolic process	hexose metabolic process	catalytic activity, aldose 1-epimerase activity, isomerase activity,carbohydrate binding	NA
4.65e-05	3.64638	4.33255	1.86647	1639048_a_at	CG8229	CG8229	NO	NA	NA	ELL-EAF complex
3.2e-06	3.62352	5.49485	-1.85739	1636090_a_at	sv	shaven	NO (nervous system development)	regulation of transcription, DNA-dependent, compound eye cone cell fate commitment, positive regulation of transcription from RNA polymerase II promoter, neuron development, muscle organ development, dendrite morphogenesis, regulation of retinal cone cell fate specification, regulation of R7 cell differentiation	DNA binding,sequence-specific DNA binding transcription factor activity, RNA polymerase II distal enhancer sequence-specific DNA binding transcription factor activity	nucleus
5e-06	3.60127	5.30103	-1.8485	1636426_at	CG6421	CG6421	Metabolic process	metabolism process	lysozyme activity, hydrolase activity, acting on glycosyl bonds	NA
3e-07	3.57926	6.52288	-1.83966	1640845_at	CG10581	CG10581	NO	NA	nucleotide binding, transferase activity, hydrolase activity, ATP binding, nucleoside-triphosphatase activity, nucleotide phosphatase activity	NA
1.39e-05	3.55891	4.85699	1.83143	1632591_at	Phk-3	Pherokine 3	Protein phosphorylation	terminal region determination, protein phosphorylation, metamorphosis, response to bacterium	protein kinase activity, protein serine/threonine kinase activity, diacylglycerol binding, transferase activity	NA
0.0006196	3.4837	3.20789	1.80062	1623117_at	CG31781	CG31781	Lateral inhibition	lateral inhibition	NA	NA
0.0001119	3.39155	3.95117	-1.76195	1626586_at	Obp57a	Odorant-binding protein 57a	Sensory perception of chemical stimulus	sensory perception of chemical stimulus	odorant binding	NA
1.37e-05	3.35909	4.86328	-1.74807	1625531_at	Obp18a	Odorant-binding protein 18a	Sensory perception of chemical stimulus	sensory perception of chemical stimulus	odorant binding	NA
5.59e-05	3.31881	4.25259	-1.73067	1627890_at	GstD10	Glutathione S transferase D10	Response to toxin	defense response (mio)	glutathione transferase activity, transferase activity	NA
0.0002169	3.23873	3.66374	1.69543	1629491_at	CG13318	CG13318	Proteolysis	proteolysis	catalytic activity, serine-type endopeptidase activity, hydrolase activity	NA
0.0005101	3.23413	3.29234	1.69338	1626759_at	CG34136	CG34136	NO	NA	NA	NA
2.25e-05	3.23353	4.64782	-1.69311	1634788_at	CG4872	CG4872	NO	NA	nucleotide binding	NA
0.0004791	3.20746	3.31957	1.68143	1636330_at	CG17107	CG17107	NO	NA	NA	NA
0.0003106	3.17078	3.5078	1.66484	1632873_at	MtnA	Metallothionein A	NO	NA	metal ion binding	NA
1.5e-06	3.15135	5.82391	1.65597	1630920_at	Tsp42Ek	Tetraspanin 42Ek	NO	NA	NA	integral to membrane
7.35e-05	3.13852	4.13371	-1.65009	1636409_at	CG11034	CG11034	Proteolysis	proteolysis	serine-type peptidase activity, dipeptidyl-peptidase activity	membrane
1.3e-06	3.12779	5.88606	-1.64514	1632431_s_at	Ance	Angiotensin converting enzyme	Proteolysis	metamorphosis, sperm individualization, spermatid nucleus differentiation, proteolysis, response to symbiotic bacterium	carboxypeptidase activity, peptidase activity, metallopeptidase activity, peptidyl-dipeptidase activity, zinc ion binding, hydrolase activity, metal ion binding	extracellular region, membrane, extracellular space
3.95e-05	3.07514	4.4034	-1.62065	1635623_at	Cpr73D	Cuticular protein 73D	NO	NA	structural constituent of chitin-based cuticle, structural constituent of cuticle	NA
0.0002409	3.06499	3.61816	-1.61588	1625825_at	BM-40-SPARC	BM-40-SPARC	NO (nervous system development)	cell adhesión, mesoderm development, signal transduction, trachea development, extracellular matrix constituent secretion, ventral cord development, Malpighian tubule morphogenesis, anterior Malpighian tubule development	calcium ion binding	proteinaceous extracellular matrix, basement membrane, extracellular space
2.95e-05	3.03141	4.53018	-1.59999	1637432_at	CG3097	CG3097	Proteolysis	proteolysis	carboxypeptidase activity, metallocarboxypeptidase activity, hydrolase activity, zinc ion binding	NA
9.7e-06	3.01808	5.01323	1.59363	1634731_at	Cyp4p3	Cyp4p3	Oxidation-reduction process	oxidation-reduction process	monooxygenase activity, heme binding, metal ion binding, iron ion bindin, oxidoreductase activity, acting on paired donors, with incorporation or reduction of molecular oxygen, electron carrier activity, oxidoreductase activity	endoplasmic reticulum, endoplasmic reticulum membrane, microsome, membrane
0.0001329	2.99598	3.87648	1.58303	1629716_a_at	CG13284	CG13284	Metabolic process	metabolic process, phagocytosis, engulfment, Golgi organization, negative regulation of cell proliferation	nucleotide binding, steroid dehydrogenase activity, oxidoreductase activity	endoplasmic reticulum
0.0001843	2.98939	3.73447	1.57985	1632600_at	CG34232	CG34232 gene product from transcript CG34232-RA	NO	NA	NA	NA
0.0006475	2.95379	3.18876	1.56257	1624116_at	Mst36Fa	Male-specific transcript 36Fa	Spermatogenesis	spermatogenesis	NA	NA
9.3e-06	2.9389	5.03152	1.55527	1630763_at	CG6845	CG6845	NO	NA	NA	integral to membrane
0.0001472	2.9254	3.83209	-1.54863	1634767_at	CG6126	CG6126	Transport	transmembrane transport	transporter activity, organic cation transmembrane transporter activity, transmembrane transporter activity	membrane, integral to membrane
2.6e-06	2.87911	5.58503	1.52562	1635183_at	Spn43Ab	Serine protease inhibitor 43Ab	Proteolysis	proteolysis	serine-type endopeptidase inhibitor activity, peptidase activity	NA
1.45e-05	2.86947	4.83863	-1.52078	1625474_s_at	CG1441	CG1441	Oxidation-reduction process	oxidation-reduction process	nucleotide binding, oxidoreductase activity, acting on the aldehyde or oxo group of donors, NAD or NADP as acceptor	NA
0.0009533	2.86838	3.02077	-1.52024	1630551_at	CG5290	CG5290	NO (nervous system development)	neurogenesis	binding	NA
7.27e-05	2.85341	4.13847	-1.51269	1633930_at	CG1394	CG1394	NO	NA	NA	NA
0.0008358	2.80833	3.0779	-1.48971	1633870_at	CG9436	CG9436	Oxidation-reduction process	oxidation-reduction process	alditol:NADP+ 1-oxidoreductase activity, oxidoreductase activity	NA
0.0009508	2.79647	3.02191	1.4836	1639351_at	Cpr97Eb	Cuticular protein 97Eb	NO	NA	structural constituent of chitin-based cuticle, structural constituent of cuticle	NA
2.08e-05	2.79375	4.68194	1.4822	1624402_at	CG17906	CG17906	NO	NA	NA	NA
0.0002649	2.77255	3.57692	1.47121	1635379_at	CG31300	CG31300	NO	NA	transferase activity, transferring phosphorus-containing groups	NA
4.7e-06	2.77133	5.3279	1.47058	1628035_at	CG18536	CG18536	NO	NA	NA	NA
0.0009377	2.74917	3.02794	1.45899	1631691_at	CG16772	CG16772	NO	NA	NA	NA
0.0003674	2.74121	3.43486	1.45481	1630765_at	CG15547	CG15547	Biosynthetic process	CTP biosynthetic process, UTP biosynthetic process, GTP biosynthetic process, nucleoside diphosphate phosphorylation	nucleoside diphosphate kinase activity, ATP binding, transferase activity	NA
0.0002493	2.72832	3.60328	1.44801	1629285_at	CG9617	CG9617	NO (nervous system development)	centrosome organization	NA	kinetochore
0.0001046	2.72615	3.98047	-1.44687	1641325_s_at	Tm2	Tropomyosin 2	Development	heart development	actin binding	muscle thin filament tropomyosin
3.76e-05	2.65272	4.42481	1.40747	1632688_s_at	CG11594	CG11594	Metabolic process	carbohydrate metabolic process	transferase activity, phosphotransferase activity, alcohol group as acceptor	NA
1.6e-05	2.6485	4.79588	1.40518	1636668_at	CG9972	CG9972	NO (nervous system development)	Toll signaling pathway, nervous system development, regulation of neuronal synaptic plasticity in response to neurotrophin, motor axon guidance, regulation of cell death, central nervous system formation, axon guidance	Toll binding, growth factor activity	extracellular region
0.0007596	2.647	3.11942	-1.40436	1629152_at	CG31451	CG31451	NO	NA	NA	NA
5.3e-06	2.63492	5.27572	-1.39776	1631555_at	CG10062	CG10062	Proteolysis	proteolysis	peptidase activity, hydrolase activity	NA
0.0005625	2.62262	3.24988	-1.39101	1636599_at	CG1227	CG1227	Protein phosphorylation	positive regulation of cell size, protein phosphorylation	protein kinase activity, protein serine/threonine kinase activit, transferase activity, ATP binding, transferring phosphorus-containing groups	NA
5.9e-05	2.62176	4.22915	1.39054	1641593_at	CG33969	CG33969	Cytokinesis	cytokinesis, chromosome segregation, mitosis, meiosis, spermatogenesis, imaginal disc-derived wing, morphogenesis, coenzyme A biosynthetic process, cellular membrane organization, locomotion, oogenesis, triglyceride homeostasis	pantothenate kinase activity, ATP binding	cytoplasm, spindle, plasma membrane
4.07e-05	2.60699	4.39041	1.38239	1635227_at	ImpL3	Ecdysone-inducible gene L3	Glycolysis	Glycolysis, oxidation-reduction process	nucleotide binding, catalytic activity, L-lactate dehydrogenase activity, oxidoreductase activity, acting on the CH-OH group of donors, NAD or NADP as acceptor	cytoplasm
8.18e-05	2.60356	4.08725	1.38048	1626793_at	CG30427	CG30427	Oxidation-reduction process	oxidation-reduction process, phagocytosis, engulfment	nucleotide binding, oxidoreductase activity, acting on the aldehyde or oxo group of donors, NAD or NADP as acceptor	NA
* Column H contains the groups represented in the histogram of Figure 3. These groups are based in the Gene Ontology Biological Process information showed in column I
