# Supplementary material for: Transcriptional basis of the acclimation to high environmental temperature at the olfactory receptor organs of Drosophila melanogaster
Source: BMC Genomics. 2013 Apr 17;14:259. doi: 10.1186/1471-2164-14-259 (PMC3653700; doi:10.1186/1471-2164-14-259)
Supplement: Additional file 2: Table S2 — Table listing the results for the 389 probe sets that were included in the detailed microarray analysis. The raw microarray data have been deposited in the following public database: ArrayExpress at the European Bioinformatics Institute (EBI), http://www.ebi.ac.uk/arrayexpress. MAGE-TAB Accession number: E-MTAB-1228. [file 1471-2164-14-259-S2.xls]

## Sheet: Sheet1
Gene Group	p value	FDR	Affymetrix Probe Set ID	Gene Symbol	Heat Intensity Average	Control Intensity Average	Fold-change	Heat Called Detected	Control Called Detected2	Expression
HSPs
	1e-07	3.9e-05	1638872_at	hsp68	36.493	9.464	3.856	P	A	↑
	2.66e-05	0.0011527	1641055_at	hsp23	103.22	17.012	6.068	P	P	↑
	6.03e-05	0.001729	1629061_s_at	hsp67Bb / hsp22	246.513	7.576	32.538	P	A	↑
	8.13e-05	0.0018651	1630487_s_at	hsp67Bb / hsp22	48.738	5.43	8.976	P	A	↑
	0.0002013	0.0034744	1639571_s_at	hsp70Ab / hsp70Aa	133.083	12.203	10.905	P	P	↑
	0.0002026	0.0034744	1628117_at	hsp27	43.021	19.153	2.246	P	A	↑
	0.0003412	0.0049284	1635044_at	hsp26	57.038	8.88	6.423	P	A	↑
	0.0007264	0.0091386	1641286_s_at	hsp60	1272.85	634.29	2.007	P	P	↑
	0.0013165	0.013165	1636741_s_at	hsc70Cb	324.715	168.963	1.922	P	P	↑
	0.0014489	0.0135285	1626821_s_at	hsp70Ba/Bb/Bbb/Bc	100.232	12.031	8.331	P	P	↑
	0.0053428	0.0322873	1637059_s_at	dnaJ-1	2323.72	1212.11	1.917	P	P	↑
	0.0060408	0.0336559	1632841_x_at	hsp70Bc	36.238	7.799	4.647	P	A	↑
	0.0130197	0.0596818	1630637_s_at	hsc70-4	8913.44	6263.29	1.423	P	P	↑
	0.0141613	0.0634817	1638484_at	hsp67Bc	7.031	4.914	1.431	P	A	↑
	0.0236842	0.0951182	1630688_at	hsp83	5068.79	2870.7	1.766	P	P	↑
	0.0668803	0.210958	1635423_s_at	hsc70-3	2340.28	1992.08	1.175	P	P	NC
	0.0826964	0.251019	1627109_at	hsc70-5	823.546	630.85	1.305	P	P	NC
	0.878718	0.963399	1633483_a_at	CG14207	631.252	636.285	0.992	P	P	NC
	0.0419261	0.145993	1630049_at	CG4461 (hsp20)	5.796	6.847	0.847	A	A	NC
	0.0908491	0.264412	1636055_at	hsc70-2	6.015	6.674	0.901	A	A	NC
	0.0990864	0.282071	1639380_a_at	hsc70-1	5.259	5.366	0.98	A	A	NC
CSDPs
	0.0032965	0.0221661	1639908_a_at	CG9705	248.562	309.237	0.804	P	P	↓
	0.422245	0.801117	1633798_at	yps	479.592	500.472	0.958	P	P	NC
	0.72959	0.945316	1636276_at	unr	47.817	52.253	0.915	P	P	NC
	0.388149	0.764536	1631236_at	lin-28	5.671	5.693	0.996	A	A	NC
OTHER THERMAL GENES
	0.0014883	0.0135285	1638937_at	anon-23Da	1277.18	1998.45	0.639	P	P	↓
	0.0017198	0.0152437	1635450_a_at	smp-30	358.115	440.828	0.812	P	P	↓
	0.0023138	0.018416	1631333_s_at	adh	699.386	212.446	3.292	P	P	↑
	0.0035526	0.0230919	1638452_at	per	31.742	61.971	0.512	P	P	↓
	0.0057239	0.0323525	1627458_at	catsup	259.125	330.677	0.784	P	P	↓
	0.0204243	0.0875327	1625949_at	gpdh	382.417	250.19	1.529	P	P	↑
	0.0233259	0.0947615	1634893_at	gpdh	989.067	1118.48	0.884	P	P	↓
	0.0637652	0.20384	1629398_at	CG10383	67.648	83.984	0.805	P	P	NC
	0.115426	0.314799	1628213_s_at	desat1	2271.6	2600.86	0.873	P	P	NC
	0.256895	0.569257	1636311_at	gpdh	423.313	462.15	0.916	P	P	NC
	0.33733	0.707304	1635692_s_at	treh	1416.14	1519.97	0.932	P	P	NC
	0.410319	0.796141	1639320_a_at	ddc	23.103	29.131	0.793	P	P	NC
	0.425208	0.801117	1616608_a_at	gpdh	1203.38	1342.35	0.896	P	P	NC
	0.715638	0.936573	1632989_a_at	mth	22.941	23.995	0.956	P	P	NC
	0.863165	0.963357	1640835_a_at	gdh	433.615	437.233	0.992	P	P	NC
	0.29314	0.635137	1636973_at	smp-30	9.962	10.33	0.964	A	A	NC
	0.435188	0.805921	1637550_at	desat2	4.612	4.605	1.001	A	A	NC
	0.474573	0.811928	1635189_at	drs	10.501	14.957	0.702	A	A	NC
	0.68449	0.923706	1625164_at	totX	5.233	5.229	1.001	A	A	NC
	0.687806	0.924981	1632699_s_at	adh	5.298	5.311	0.997	A	A	NC
	0.702275	0.928277	1623635_at	totM	5.106	5.101	1.001	A	A	NC
	0.779673	0.947024	1627975_at	totB	5.31	5.305	1.001	A	A	NC
	0.786033	0.947024	1635549_at	totA	5.088	5.084	1.001	A	A	NC
	0.798909	0.947024	1630600_at	scm	5.233	5.231	1.001	A	A	NC
	0.869491	0.963357	1626526_at	totF	5.603	5.606	0.999	A	A	NC
	0.922291	0.967375	1639323_at	totC	5.53	5.532	1	A	A	NC
	0.927688	0.967375	1624279_at	totZ	5.795	5.792	1.001	A	A	NC
OBPs
	8e-07	0.000156	1638374_at	obp19b	349.57	71.094	4.917	P	P	↑
	1.37e-05	0.0010091	1625531_at	obp18a	25.492	85.628	0.298	P	P	↓
	6.56e-05	0.001729	1641288_at	obp57b	541.159	372.953	1.451	P	P	↑
	0.0001119	0.0024245	1626586_at	obp57a	62.814	213.036	0.295	P	P	↓
	0.0001682	0.0032799	1630963_at	pbprp4	5218.26	7327.95	0.712	P	P	↓
	0.0002566	0.004003	1638276_at	obp56e	252.049	31.868	7.909	P	P	↑
	0.0008666	0.0103846	1623659_at	obp56d	14521.2	8517.02	1.705	P	P	↑
	0.0014916	0.0135285	1624074_at	obp56a	26.557	8.873	2.993	P	P	↑
	0.0018017	0.0156147	1639597_at	obp44a	213.354	20.043	10.645	P	A	↑
	0.0028952	0.0205296	1624932_at	obp49a	218.072	323.153	0.675	P	P	↓
	0.002973	0.0207048	1634121_at	obp57c	1686.91	1362.99	1.238	P	P	↑
	0.0030617	0.0209485	1637914_at	obp83g	22.39	48.665	0.46	P	P	↓
	0.005464	0.0322873	1641200_at	pbprp3	20750.8	22781.7	0.911	P	P	↓
	0.0103289	0.0516445	1626882_at	lush	8670.25	9726.46	0.891	P	P	↓
	0.0436925	0.150797	1622902_at	pbprp5	18811.6	20918.8	0.899	P	P	NC
	0.112133	0.307971	1627385_at	pbprp1	16700.3	18241.7	0.916	P	P	NC
	0.135402	0.356803	1627935_a_at	obp59a	3050.4	2487.71	1.226	P	P	NC
	0.241544	0.541393	1626959_at	obp58b	18.311	21.38	0.856	P	P	NC
	0.357315	0.735836	1633703_s_at	pbprp2	36189.3	36365.3	0.995	P	P	NC
	0.556366	0.862323	1626467_a_at	obp19c	8.028	8.433	0.952	P	P	NC
	0.560542	0.862471	1623289_at	obp83ef	28.896	24.986	1.156	P	P	NC
	0.610089	0.891141	1637454_a_at	obp19a	17526.4	18003.2	0.974	P	P	NC
	0.752756	0.947024	1623636_at	obp19a	16672.4	16976.8	0.982	P	P	NC
	0.855056	0.963357	1631115_at	obp8a	42.26	40.617	1.04	P	P	NC
	0.910388	0.967375	1630480_at	obp59a	11.586	11.809	0.981	P	P	NC
	0.0229449	0.0941949	1623332_at	obp99d	5.876	12.13	0.484	A	A	NC
	0.393308	0.769508	1629312_at	obp57e	5.995	6.048	0.991	A	A	NC
	0.423569	0.801117	1625659_at	obp50d	5.524	5.514	1.002	A	A	NC
	0.463879	0.805921	1629706_at	obp50b	5.019	5.091	0.986	A	A	NC
	0.44932	0.805921	1632239_at	obp85a	5.857	5.828	1.005	A	A	NC
	0.464954	0.805921	1633305_at	obp99a	5.43	5.416	1.003	A	A	NC
	0.457836	0.805921	1633837_at	obp50c	4.827	4.782	1.009	A	A	NC
	0.442503	0.805921	1635999_at	obp56b	5.224	5.208	1.003	A	A	NC
	0.532816	0.857991	1637272_at	obp58c	5.567	5.594	0.995	A	A	NC
	0.586826	0.868302	1629672_at	obp93a	5.747	5.764	0.997	A	A	NC
	0.634494	0.907886	1628792_at	obp56g	7.367	7.155	1.03	A	A	NC
	0.640132	0.911137	1624828_at	obp50a	4.691	4.687	1.001	A	A	NC
	0.680975	0.922153	1629161_at	obp56f	6.512	6.538	0.996	A	A	NC
	0.699775	0.928277	1624130_at	obp56h	5.238	5.245	0.999	A	A	NC
	0.704538	0.928277	1630155_at	obp19c	5.454	5.461	0.999	A	A	NC
	0.778113	0.947024	1623675_at	obp99b	5.077	5.074	1.001	A	A	NC
	0.790013	0.947024	1638679_at	obp57d	6.612	6.647	0.995	A	A	NC
	0.81304	0.952209	1626146_at	obp46a	5.258	5.255	1.001	A	A	NC
	0.868591	0.963357	1625122_at	obp99c	5.236	5.247	0.998	A	A	NC
	0.835443	0.963357	1625363_at	obp56i	5.386	5.39	0.999	A	A	NC
	0.837121	0.963357	1629208_at	obp51a	5.279	5.277	1.001	A	A	NC
	0.917631	0.963357	1630326_at	obp47b	4.957	4.958	1	A	A	NC
	0.851399	0.963357	1636550_at	obp22a	5.352	5.357	0.999	A	A	NC
	0.866116	0.963357	1641030_at	obp58d	5.133	5.13	1.001	A	A	NC
	0.930517	0.967375	1630462_at	obp50e	4.911	4.909	1	A	A	NC
	0.922887	0.967375	1632938_at	obp47a	5.177	5.178	1	A	A	NC
	0.926961	0.967375	1638221_at	obp83cd	5.243	5.242	1	A	A	NC
	0.981575	0.967375	1640389_at	obp56c	5.31	5.31	1	A	A	NC
CYPs
	9.7e-06	0.0010091	1634731_at	cyp4p3	78.503	26.011	3.018	P	P	↑
	1.08e-05	0.0010091	1641428_at	cyp9c1	89.314	21.508	4.153	P	P	↑
	2.07e-05	0.0010091	1636292_at	cyp313a4	59.272	246.696	0.24	P	P	↓
	2.07e-05	0.0010091	1640566_at	cyp4p2	14.724	6.676	2.206	P	A	↑
	3.31e-05	0.0012909	1634640_at	cyp4ac1	18.617	41.659	0.447	P	P	↓
	5.99e-05	0.001729	1634662_at	cyp313a1	619.876	106.136	5.84	P	P	↑
	0.0002049	0.0034744	1630170_at	cyp12b2	72.442	97.66	0.742	P	P	↓
	0.0002431	0.0039504	1638562_a_at	cyp6d5	1238.88	2273.7	0.545	P	P	↓
	0.0009835	0.0106546	1633639_at	cyp28d1	18.417	33.606	0.548	P	P	↓
	0.0012906	0.013165	1629610_at	cyp28c1	236.014	481.27	0.49	P	P	↓
	0.0013847	0.0135008	1632114_at	cyp12a4	136.218	208.416	0.654	P	P	↓
	0.0018832	0.015878	1637309_a_at	cyp12e1	58.32	39.931	1.461	P	P	↑
	0.0020483	0.0166424	1640755_at	cyp6a8	1794.62	4012.95	0.447	P	P	↓
	0.0025756	0.0193514	1639495_at	cyp9b1	191.032	49.316	3.874	P	P	↑
	0.0026298	0.0193514	1634143_at	cyp6w1	7490.11	10481.5	0.715	P	P	↓
	0.0028467	0.0205296	1626198_at	cyp4d8	539.449	765.771	0.704	P	P	↓
	0.0034266	0.0226504	1629009_at	cyp28a5	479.639	573.806	0.836	P	P	↓
	0.0053984	0.0322873	1623068_at	cyp4e3	153.785	215.362	0.714	P	P	↓
	0.0056913	0.0323525	1638053_at	cyp4p1	382.49	314.863	1.215	P	P	↑
	0.0073432	0.0392308	1635008_at	cyp9b2	373.705	193.781	1.928	P	P	↑
	0.0086184	0.0454213	1639539_at	cyp4e1	137.041	197.837	0.693	P	P	↓
	0.0095399	0.0496075	1623866_at	cyp4ac2	428.933	683.94	0.627	P	P	↓
	0.011989	0.0570209	1627974_at	cyp6t3	2090.66	1226.1	1.705	P	P	↑
	0.0206628	0.0875923	1624101_at	cyp6a23	70.993	49.588	1.432	P	P	↑
	0.0297133	0.114735	1628345_at	yp6a9	342.253	464.417	0.737	P	P	NC
	0.0376224	0.138422	1627844_at	cyp4e2	8273.82	9392.31	0.881	P	P	NC
	0.0400298	0.143682	1633008_at	cyp6u1	125.159	149.189	0.839	P	P	NC
	0.0414818	0.145747	1639901_a_at	cyp49a1	9.047	6.582	1.374	P	A	NC
	0.0509642	0.171219	1630802_at	cyp6d4	12.873	16.878	0.763	P	P	NC
	0.0562378	0.182773	1633354_at	cyp6v1	24.059	30.198	0.797	P	P	NC
	0.0830294	0.251019	1626022_at	cyp12e1	47.795	32.801	1.457	P	P	NC
	0.0874458	0.260335	1637858_at	cyp313b1	5.299	5.191	1.021	P	P	NC
	0.0895717	0.264279	1636688_at	cyp4s3	6.804	6.24	1.091	P	A	NC
	0.141617	0.365766	1624159_at	cyp9h1	5.583	6.625	0.843	P	P	NC
	0.147224	0.377744	1625338_at	cyp4d20	358.833	379.701	0.945	P	P	NC
	0.187996	0.444354	1624953_at	cyp12c1	29.251	34.016	0.86	P	P	NC
	0.211392	0.484958	1637622_s_at	cyp12a4	25.832	31.494	0.82	P	P	NC
	0.222097	0.500681	1630374_at	cyp308a1	1140.33	1267.65	0.9	P	P	NC
	0.369112	0.745875	1639170_at	cyp4d21	2649.72	2272.21	1.166	P	P	NC
	0.379383	0.751064	1624939_at	cyp6a21	852.168	888.106	0.96	P	P	NC
	0.419499	0.801117	1634623_a_at	cyp6a14	7.245	6.71	1.08	P	P	NC
	0.518926	0.853928	1639944_at	cyp9f2	1359.32	1414	0.961	P	P	NC
	0.535166	0.857991	1632021_at	cyp6a20	1604.86	2247.89	0.714	P	P	NC
	0.579084	0.867094	1635727_a_at	cyp4g15	18.369	20.361	0.902	P	P	NC
	0.624747	0.902413	1629771_at	cyp12a5	86.58	91.919	0.942	P	P	NC
	0.665544	0.918367	1625697_at	cyp6g1	13439.9	13569.4	0.99	P	P	NC
	0.672163	0.918367	1636793_at	cyp4d2	367.457	397.066	0.925	P	P	NC
	0.748152	0.947024	1628052_at	cyp6a17	156.238	272.847	0.573	P	P	NC
	0.75539	0.947024	1638739_at	cyp4ac3	12.812	13.064	0.981	P	P	NC
	0.849315	0.963357	1630505_a_at	cyp311a1	8.966	8.984	0.998	P	P	NC
	0.858794	0.963357	1628584_at	cyp305a1	11.529	11.346	1.016	P	P	NC
	0.862135	0.963357	1635110_at	cyp6a13	103.139	106.752	0.966	P	P	NC
	0.935731	0.963399	1626401_at	cyp6a2	362.6	305.816	1.186	P	P	NC
	0.940693	0.972858	1626905_at	cyp317a1	31.515	32.188	0.979	A	P	NC
	0.0294575	0.114735	1640667_at	cyp4ae1	6.652	7.841	0.848	A	A	NC
	0.092055	0.265937	1639381_at	cyp6a19	6.175	6.631	0.931	A	A	NC
	0.109259	0.304365	1639584_at	cyp4ad1	5.109	4.982	1.026	A	A	NC
	0.152383	0.385905	1639069_at	cyp12d1-d	7.369	7.417	0.994	A	A	NC
	0.325878	0.69072	1641022_a_at	cyp18a1	4.452	4.445	1.002	A	A	NC
	0.342668	0.714654	1633060_at	cyp6g2	5.595	5.687	0.984	A	A	NC
	0.364554	0.744377	1634139_at	cyp301a1	4.879	4.916	0.992	A	A	NC
	0.414989	0.801117	1634297_at	cyp318a1	5.915	5.703	1.037	A	A	NC
	0.447145	0.805921	1641552_at	cyp4g1	5.998	5.673	1.057	A	A	NC
	0.450206	0.805921	1633401_s_at	cyp12d1-p	6.534	6.622	0.987	A	A	NC
	0.476321	0.811928	1633947_at	cyp6a18	5.874	5.927	0.991	A	A	NC
	0.479118	0.811928	1632451_at	cyp304a1	5.003	4.992	1.002	A	A	NC
	0.514106	0.85388	1627180_at	cyp4d14	6.49	6.393	1.015	A	A	NC
	0.516707	0.85388	1631300_at	cyp18a1	6.121	6.101	1.003	A	A	NC
	0.55472	0.862323	1628591_at	cyp313a3	5.269	5.277	0.998	A	A	NC
	0.561712	0.862471	1623727_at	cyp313a2	5.004	4.996	1.002	A	A	NC
	0.569724	0.867094	1634261_at	cyp312a1	4.712	4.706	1.001	A	A	NC
	0.589442	0.868302	1626324_at	cyp309a1	4.747	4.741	1.001	A	A	NC
	0.61565	0.895909	1628551_at	cyp303a1	4.933	4.927	1.001	A	A	NC
	0.658746	0.917999	1635593_at	cyp6d2	4.925	4.872	1.011	A	A	NC
	0.66922	0.918367	1627068_at	cyp4aa1	4.914	4.906	1.002	A	A	NC
	0.679123	0.922153	1624911_at	cyp28d2	5.718	5.645	1.013	A	A	NC
	0.76714	0.947024	1634540_at	cyp316a1	4.81	4.807	1.001	A	A	NC
	0.769811	0.947024	1629875_a_at	cyp4d1	5.084	5.079	1.001	A	A	NC
	0.801328	0.947024	1626689_at	cyp6t1	4.888	4.892	0.999	A	A	NC
	0.889562	0.963399	1636716_at	cyp4c3	5.13	5.131	1	A	A	NC
	0.891037	0.963399	1631533_at	cyp6a22	17.286	16.077	1.075	A	A	NC
	0.898226	0.970572	1623795_at	cyp313a5	5.099	5.101	1	A	A	NC
	0.985772	0.993413	1634664_at	cyp309a2	5.21	5.21	1	A	A	NC
	0.996537	0.997312	1625114_at	cyp310a1	5.539	5.539	1	A	A	NC
UGTs
	7.97e-05	0.0018651	1624465_at	ugt	101.284	163.991	0.618	P	P	↓
	0.0004097	0.0057065	1627662_at	ugt35a	20.625	49.231	0.419	P	P	↓
	0.0192579	0.0834509	1624156_at	ugt86Da	650.8	857.993	0.759	P	P	↓
	0.0535846	0.177102	1623760_at	ugt86De	417.148	217.159	1.921	P	P	NC
	0.101403	0.284512	1641191_s_at	ugt36Bc	196.969	256.718	0.767	P	P	NC
	0.208045	0.482962	1641242_at	ugt86Di	55.837	88.02	0.634	P	P	NC
	0.464915	0.805921	1641481_at	ugt86Dd	37.466	40.515	0.925	P	P	NC
	0.5499	0.862323	1625402_at	ugt36Bb	6.546	6.782	0.965	A	P	NC
	0.900797	0.963357	1626970_at	ugt35b	4909.49	5039.25	0.974	P	P	NC
	0.901643	0.963357	1633719_at	ugt86Dg	10.53	10.224	1.03	P	P	NC
	0.247209	0.550923	1629836_at	ugt36Ba	5.51	5.386	1.023	A	A	NC
	0.479833	0.811928	1628449_at	ugt86Dc	5.321	5.335	0.997	A	A	NC
	0.580286	0.867094	1634029_at	ugt86Dj	4.862	4.856	1.001	A	A	NC
	0.655841	0.917999	1640109_at	ugt37b1	4.804	4.799	1.001	A	A	NC
	0.769461	0.947024	1632070_at	ugt58Fa	5.058	5.054	1.001	A	A	NC
	0.805097	0.948604	1630616_at	ugt37a1	5.329	5.325	1.001	A	A	NC
	0.860878	0.963399	1638981_at	ugt86Dh	5.414	5.418	0.999	A	A	NC
	0.863823	0.963399	1639299_at	ugt37c1	5.043	5.045	1	A	A	NC
GSTs
	5.59e-05	0.001729	1627890_at	gstD10	17.226	57.171	0.301	P	P	↓
	0.0005503	0.0071539	1624732_at	gstE5	1707.24	900.793	1.895	P	P	↑
	0.0012189	0.0128479	1623957_s_at	gstS1	258.028	415.663	0.621	P	P	↓
	0.0019135	0.015878	1626136_at	gstD6	5.644	8.864	0.637	A	P	↓
	0.0023617	0.0184213	1636174_at	gstD9	239.8	146.473	1.637	P	P	↑
	0.0056704	0.0323525	1635701_at	gstD3	137.178	80.444	1.705	P	P	↑
	0.0071487	0.0387221	1634554_at	gstD8	677.207	482.07	1.405	P	P	↑
	0.0131606	0.0596818	1625744_at	gstE6	2452.97	1670.99	1.468	P	P	↑
	0.0209276	0.0877609	1637129_at	gstE3	1054.64	1333.61	0.791	P	P	↓
	0.0305724	0.11576	1628353_at	gstD1	7769.74	7080.91	1.097	P	P	NC
	0.0443993	0.151892	1623256_at	gstE1	425.193	346.198	1.228	P	P	NC
	0.056939	0.183522	1634152_at	gstD5	9.547	12.663	0.754	P	P	NC
	0.16678	0.414293	1640065_at	gstE7	599.457	499.5	1.2	P	P	NC
	0.367523	0.745875	1632539_at	gstE4	9103.22	9499.08	0.958	P	P	NC
	0.377285	0.75072	1630258_at	gstD2	924.542	964.862	0.958	P	P	NC
	0.442796	0.805921	1628657_at	gstE9	2363.13	2191.16	1.078	P	P	NC
	0.459528	0.805921	1641429_at	gstE2	17.882	20.466	0.874	P	P	NC
	0.0304159	0.11576	1624793_at	gstD7	7.256	8.352	0.869	A	A	NC
	0.274085	0.597167	1628328_at	gstE10	7.355	7.236	1.016	A	A	NC
	0.456717	0.805921	1626253_at	gstD4	5.757	5.715	1.007	A	A	NC
ORs
	0.0005293	0.0071182	1637114_at	or47b	379.882	231.085	1.644	P	P	↑
	0.0008787	0.0103846	1631298_at	or22b	204.639	508.231	0.403	P	P	↓
	0.0071216	0.0387221	1638928_at	or23a	70.267	82.606	0.851	P	P	↓
	0.0102953	0.0516445	1629154_at	or43a	88.057	63.422	1.388	P	P	↑
	0.0106579	0.0526149	1636134_at	or83b	3735.63	5033	0.742	P	P	↓
	0.0110067	0.0536577	1627819_at	or13a	19.342	10.896	1.775	P	P	↑
	0.0123924	0.0575361	1639973_a_at	or69a	18.717	24.904	0.752	P	P	↓
	0.0150666	0.0667724	1638902_at	or47a	163.626	195.121	0.839	P	P	↓
	0.0215583	0.089444	1631562_at	or88a	124.167	84.616	1.467	P	P	↑
	0.0406846	0.144245	1626501_at	or85a	223.404	146.547	1.524	P	P	NC
	0.067074	0.210958	1634885_at	or67b	102.288	75.031	1.363	P	P	NC
	0.0762133	0.234041	1631444_a_at	or35a	138.714	110.144	1.259	P	P	NC
	0.122962	0.330836	1629646_at	or22a	250.168	296.575	0.844	P	P	NC
	0.123003	0.330836	1623964_at	or83c	26.007	20.853	1.247	P	P	NC
	0.13443	0.356651	1631317_at	or82a	13.625	22.882	0.595	P	P	NC
	0.137143	0.358964	1625914_at	or69a	10.231	14.204	0.72	P	P	NC
	0.138556	0.360246	1635599_at	or98a	137.2	103.01	1.332	P	P	NC
	0.172969	0.423379	1635990_at	or65b	192.777	215.801	0.893	P	P	NC
	0.198296	0.463085	1631260_at	or56a	86.747	104.67	0.829	P	P	NC
	0.214464	0.489127	1632181_at	or65c	96.658	86.378	1.119	P	P	NC
	0.375604	0.75072	1629830_at	or7a	166.102	150.505	1.104	P	P	NC
	0.456046	0.805921	1641725_at	snmp	2265.19	2537.51	0.893	P	P	NC
	0.492553	0.826559	1623529_s_at	or19b	87.5	77.131	1.134	P	P	NC
	0.515249	0.85388	1639831_at	or65a	435.728	390.115	1.117	P	P	NC
	0.568798	0.867094	1634800_at	or43b	237.311	257.241	0.923	P	P	NC
	0.655301	0.917999	1630037_at	or59b	528.618	469.718	1.125	P	P	NC
	0.69218	0.927664	1636425_at	or33a	16.425	15.494	1.06	P	P	NC
	0.720541	0.939836	1636895_at	or9a	142.993	137.638	1.039	P	P	NC
	0.767013	0.947024	1625403_at	or49b	23.434	24.447	0.959	P	P	NC
	0.793377	0.947024	1638525_at	or67c	55.341	58.859	0.94	P	P	NC
	0.812264	0.952209	1632950_at	or10a	38.752	34.736	1.116	P	P	NC
	0.839955	0.963357	1634394_at	or67d	183.828	176.73	1.04	P	P	NC
	0.86371	0.963357	1623275_at	or35a	239.889	235.296	1.02	P	P	NC
	0.877353	0.963399	1640812_at	or85b	190.096	183.727	1.035	P	P	NC
	0.895198	0.963399	1639334_at	or92a	160.875	164.386	0.979	P	P	NC
	0.89668	0.963399	1630195_at	or42b	974.743	956.607	1.019	P	P	NC
	0.959689	0.982141	1632726_at	or67a	223.64	225.391	0.992	P	P	NC
	0.997312	0.997312	1633289_at	or85f	21.886	21.867	1.001	P	P	NC
	0.0561606	0.182773	1630077_at	or2a	10.824	8.283	1.307	A	A	NC
	0.670412	0.918367	1640437_at	or98b	4.761	4.757	1.001	A	A	NC
IRs
	0.0003112	0.004668	1633636_at	ir64a	452.466	280.422	1.614	P	P	↑
	0.0025961	0.0193514	1633365_at	ir76b	218.732	144.088	1.518	P	P	↑
	0.0102424	0.0516445	1633880_s_at	ir76a	139.773	107.471	1.301	P	P	↑
	0.0123735	0.0575361	1631795_at	ir21a	40.916	28.738	1.424	P	P	↑
	0.0454798	0.154236	1631659_at	ir8a	315.431	282.92	1.115	P	P	NC
	0.0513656	0.171219	1638785_at	ir75a	525.705	638.629	0.823	P	P	NC
	0.0901258	0.264279	1625903_at	ir84a	47.605	35.86	1.328	P	P	NC
	0.0961596	0.275752	1638542_at	ir92a	14.876	11.492	1.294	P	P	NC
	0.373774	0.75072	1635095_at	ir75b/ir75c	12.775	20.964	0.609	P	P	NC
	0.432192	0.805921	1640705_at	ir31a	16.825	20.181	0.834	P	P	NC
	0.573164	0.867094	1640674_at	ir25a	291.13	284.143	1.025	P	P	NC
	0.59	0.868302	1626140_at	ir21a	7.002	6.317	1.109	A	P	NC
	0.964513	0.982141	1626540_at	Ir75d	197.639	198.916	0.994	P	P	NC
	0.000934	0.0106546	1635505_a_at	ir93a	7.497	5.632	1.331	A	A	NC
	0.787668	0.947024	1633165_at	ir93a	5.379	5.374	1.001	A	A	NC
	0.876461	0.963399	1630107_at	ir92a	6.968	6.919	1.007	A	A	NC
GRs
	1.56e-05	0.0010091	1629589_at	gr43a	13.879	27.933	0.497	P	P	↓
	0.0009776	0.0106546	1629590_at	gr64c	32.836	83.077	0.395	P	P	↓
	0.0042537	0.0271958	1631563_at	gr21a	65.816	39.53	1.665	P	P	↑
	0.011544	0.0555822	1638594_at	gr28b	20.39	15.876	1.284	P	P	↑
	0.0239015	0.0951182	1640888_a_at	gr64e	59.619	48.527	1.229	P	P	↑
	0.0694769	0.216768	1633738_at	gr64f	193.284	154.166	1.254	P	P	NC
	0.071588	0.221582	1639129_at	gr66a	9.758	8.17	1.194	P	P	NC
	0.0838739	0.251622	1635750_at	gr93a	15.27	10.648	1.434	P	P	NC
	0.12462	0.332888	1625541_at	gr64b	5.14	8.399	0.612	P	P	NC
	0.272735	0.597167	1630853_at	gr10a	132.955	118.255	1.124	P	P	NC
	0.525958	0.857991	1629162_at	gr63a	100.222	108.695	0.922	P	P	NC
	0.0047305	0.0297564	1624952_at	gr47b	7.102	5.348	1.328	A	A	NC
	0.0296165	0.114735	1627468_at	gr43b	8.026	6.123	1.311	A	A	NC
	0.150871	0.384573	1623323_at	gr10b	5.026	5.087	0.988	A	A	NC
	0.158586	0.399023	1626255_at	gr61a	5.894	5.522	1.067	A	A	NC
	0.160535	0.401338	1626151_at	gr32a	5.506	5.082	1.083	A	A	NC
	0.311302	0.67076	1638399_at	gr64a	7.677	8.279	0.927	A	A	NC
	0.321816	0.685836	1624034_at	gr28a	4.84	4.822	1.004	A	A	NC
	0.329851	0.695362	1627075_at	gr22e	4.254	4.24	1.003	A	A	NC
	0.351158	0.728465	1638056_at	gr39a	4.998	5.016	0.996	A	A	NC
	0.394619	0.769508	1639836_at	gr77a	4.544	4.536	1.002	A	A	NC
	0.4252	0.801117	1631508_a_at	gr39a	6.198	6.263	0.99	A	A	NC
	0.480911	0.811928	1632610_at	gr98c	4.753	4.745	1.002	A	A	NC
	0.487595	0.819664	1628864_at	gr39b	4.822	4.815	1.001	A	A	NC
	0.528941	0.857991	1627125_at	gr36c	5.296	5.285	1.002	A	A	NC
	0.53318	0.857991	1626737_at	gr89a	4.634	4.628	1.001	A	A	NC
	0.537496	0.857991	1625372_at	gr98b	4.738	4.732	1.001	A	A	NC
	0.55137	0.862323	1628374_at	gr22a	4.554	4.548	1.001	A	A	NC
	0.557193	0.862323	1630021_at	gr59a	5.179	5.172	1.001	A	A	NC
	0.576094	0.867094	1632767_at	gr68a	4.98	4.973	1.001	A	A	NC
	0.58262	0.867259	1623947_at	gr58c	4.882	4.876	1.001	A	A	NC
	0.607949	0.891141	1624612_at	gr59c	4.623	4.618	1.001	A	A	NC
	0.622332	0.902265	1628055_at	gr58b	5.376	5.368	1.001	A	A	NC
	0.63552	0.907886	1625222_at	gr22f	5.063	5.079	0.997	A	A	NC
	0.648795	0.917999	1631035_at	gr36a	5.557	5.569	0.998	A	A	NC
	0.658611	0.917999	1629043_at	gr93d	4.707	4.702	1.001	A	A	NC
	0.659076	0.917999	1625010_a_at	gr97a	4.717	4.713	1.001	A	A	NC
	0.664367	0.918367	1639331_at	gr47a	4.7	4.696	1.001	A	A	NC
	0.673469	0.918367	1627353_at	gr59f	4.637	4.633	1.001	A	A	NC
	0.699574	0.928277	1639617_at	gr39a	4.638	4.634	1.001	A	A	NC
	0.701042	0.928277	1627976_at	gr39a	5.919	5.936	0.997	A	A	NC
	0.712102	0.935083	1637732_at	gr98a	4.949	4.945	1.001	A	A	NC
	0.727009	0.945111	1632356_at	gr65a	5.042	5.036	1.001	A	A	NC
	0.732121	0.945454	1629245_at	gr39a	5.728	5.739	0.998	A	A	NC
	0.739177	0.947024	1623450_at	gr59e	4.829	4.825	1.001	A	A	NC
	0.74227	0.947024	1632925_at	gr57a	4.99	4.986	1.001	A	A	NC
	0.743469	0.947024	1626979_at	gr92a	4.777	4.781	0.999	A	A	NC
	0.753692	0.947024	1639652_at	gr2a	4.538	4.535	1.001	A	A	NC
	0.756785	0.947024	1629298_at	gr94a	4.766	4.763	1.001	A	A	NC
	0.776039	0.947024	1628480_at	gr98d	5.048	5.052	0.999	A	A	NC
	0.777276	0.947024	1625871_at	gr22c	5.264	5.268	0.999	A	A	NC
	0.778565	0.947024	1622900_at	gr59d	5.068	5.064	1.001	A	A	NC
	0.779434	0.947024	1623628_at	gr36b	4.988	4.984	1.001	A	A	NC
	0.782074	0.947024	1636042_at	gr23a	4.917	4.914	1.001	A	A	NC
	0.7828	0.947024	1633984_at	Gr85a	4.834	4.831	1.001	A	A	NC
	0.796374	0.947024	1630872_at	gr36d	5.08	5.083	0.999	A	A	NC
	0.797577	0.947024	1628329_at	gr22b	5.445	5.441	1.001	A	A	NC
	0.816984	0.952404	1625089_at	gr93c	4.658	4.656	1	A	A	NC
	0.81809	0.952404	1624233_at	gr8a	4.906	4.91	0.999	A	A	NC
	0.853665	0.963357	1637921_a_at	gr23a	5.724	5.731	0.999	A	A	NC
	0.859037	0.963357	1639120_at	gr58a	5.56	5.556	1.001	A	A	NC
	0.890509	0.963399	1633708_at	gr59b	4.977	4.975	1	A	A	NC
	0.942924	0.972858	1627186_at	gr23a	5.142	5.141	1	A	A	NC
	0.954036	0.981726	1631254_at	gr9a	5.409	5.41	1	A	A	NC
	0.96935	0.984496	1633216_at	gr93c	4.701	4.701	1	A	A	NC
	0.995717	0.997312	1640575_at	gr33a	5.12	5.12	1	A	A	NC
G proteins
	6.65e-05	0.001729	1637526_s_at	Ggamma30A	45.06	94.794	0.475	P	P	↓
	0.0001489	0.0030564	1633439_at	Galpha73B	94.022	213.145	0.441	P	P	↓
	0.0311523	0.116821	1631340_at	Ggamma1	1316.78	1061.93	1.24	P	P	NC
	0.172014	0.423379	1639015_s_at	G-salpha60A	457.268	397.854	1.149	P	P	NC
	0.173986	0.423379	1639761_s_at	Ggamma1	3696.3	3351.23	1.103	P	P	NC
	0.17478	0.423379	1624798_s_at	Galpha49B	40.984	53.216	0.77	P	P	NC
	0.177672	0.427443	1628754_s_at	Ggamma30A	4.529	4.836	0.937	A	P	NC
	0.197244	0.463085	1627491_at	G-ialpha65A	192.615	215.715	0.893	P	P	NC
	0.522614	0.856385	1623793_at	krz	14.544	16.912	0.86	P	P	NC
	0.918213	0.963357	1629839_a_at	Ggamma1	297.687	309.678	0.961	P	P	NC
	0.920641	0.967375	1627398_a_at	Gbeta13F	668.636	658.191	1.016	P	P	NC
	0.962574	0.982141	1625454_at	Gbeta5	95.972	95.901	1.001	P	P	NC
	0.962849	0.982141	1632830_s_at	G-oalpha47A	692.175	689.219	1.004	P	P	NC
	0.576628	0.867094	1639773_s_at	Galpha49B	5.159	5.14	1.004	A	A	NC
AMPc pathway
	0.0052484	0.0322873	1635928_a_at	pka-C3	487.644	273.999	1.78	P	P	↑
	0.0342371	0.127166	1633412_s_at	CG3249	226.979	190.92	1.189	P	P	NC
	0.0389689	0.127166	1635156_s_at	pka-R1	170.762	201.662	0.847	P	P	NC
	0.0401573	0.143682	1631055_at	pka-C1	188.714	261.408	0.722	P	P	NC
	0.21012	0.484893	1632409_a_at	pka-C1	29.579	47.358	0.625	P	P	NC
	0.358484	0.735836	1624686_a_at	dnc	80.951	99.602	0.813	P	P	NC
	0.435003	0.805921	1628594_at	rut	145.731	111.085	1.312	P	P	NC
	0.539998	0.857991	1625594_s_at	pka-R2	26.654	35.916	0.742	P	P	NC
	0.627189	0.902596	1632787_a_at	pka-C2	4.643	4.638	1.001	A	A	NC
IP3 pathway
	0.0160315	0.0702504	1626289_at	dgkepsilon	170.568	142.177	1.2	P	P	↑
	0.100661	0.284478	1630007_s_at	plc21C	137.605	121.208	1.135	P	P	NC
	0.178649	0.427443	1631059_at	pkc98E	148.189	183.226	0.809	P	P	NC
	0.182976	0.435127	1634619_at	Ip3K1	18.868	15.115	1.248	P	P	NC
	0.217176	0.492433	1633654_s_at	Ip3K2	169.359	190.495	0.889	P	P	NC
	0.444867	0.805921	1627948_at	apkc	256.548	283.802	0.904	P	P	NC
	0.448675	0.805921	1630973_at	ip3k2	5.834	5.758	1.013	P	P	NC
	0.506438	0.847687	1639461_a_at	itp-r83A	59.817	70.659	0.847	P	P	NC
	0.543395	0.857991	1632478_a_at	pkc53E	21.237	18.052	1.176	P	P	NC
	0.889332	0.963399	1634447_at	CG31140	169.505	164.558	1.03	P	P	NC
	0.111677	0.307971	1632205_at	dgk	6.013	5.879	1.023	A	A	NC
	0.259254	0.571237	1632797_a_at	dgk	6.349	6.666	0.952	A	A	NC
